# Supplementary material for: Functional Characterization of Glucokinase Variants to Aid Clinical Interpretation of Monogenic Diabetes
Source: Int J Mol Sci. 2025 Dec 23;27(1):156. doi: 10.3390/ijms27010156 (PMC12785307; doi:10.3390/ijms27010156)
Supplement: Supplementary file 1 [file ijms-27-00156-s001.zip]

Archive with 1 entries (1 files):
- ijms-4022464-supplementary.pdf
